# Supplementary material for: WHO Grade II or III Solitary Fibrous Tumors (Hemangiopericytomas) of the Spine: Two Case Reports with a Comprehensive Review of the Literature
Source: J Clin Med. 2025 Aug 27;14(17):6068. doi: 10.3390/jcm14176068 (PMC12429495; doi:10.3390/jcm14176068)
Supplement: Supplementary file 1 [file jcm-14-06068-s001.zip]

Archive with 1 entries (1 files):
- jcm-3771600-supplementary.tif
